# Supplementary material for: Evidences on the Ability of Mycorrhizal Genus Piloderma to Use Organic Nitrogen and Deliver It to Scots Pine
Source: PLoS One. 2015 Jul 1;10(7):e0131561. doi: 10.1371/journal.pone.0131561 (PMC4489387; doi:10.1371/journal.pone.0131561)
Supplement: S2 Table — (XLSX) [file pone.0131561.s006.xlsx]

## Sheet: Sheet1
	S2 Table. The fungal-specific primer pairs gITS7 (consisting of 454 pyrosequencing A-adapter) and
	ITS4 (consisting of 454 pyrosequencing B-adapter and a 6 base pair barcode) used to amplify ITS2
	region (Internal Transcribed Spacer)
	Primers used in amplification of Internal Transcribed Spacer region (ITS2)
	Primer	Sequence1
	gITS7	5´‐CTATGCGCCTTGCCAGCCCGCTCAGGTGARTCATCGARTCTTTG-3´
	ITS4	5´-CGTATCGCCTCCCTCGCGCCATCAGAGCAGCTCCTCCGCTTATTGATATGC-3´
	1 gITS7 sequence includes pyrosequencing adaptor B (black)+ gITS7 primer (red)
	ITS4 sequence includes pyrosequencing adaptor A (black)+ barcode (green) +ITS4 primer (red)
