# Supplementary material for: Evidences on the Ability of Mycorrhizal Genus Piloderma to Use Organic Nitrogen and Deliver It to Scots Pine
Source: PLoS One. 2015 Jul 1;10(7):e0131561. doi: 10.1371/journal.pone.0131561 (PMC4489387; doi:10.1371/journal.pone.0131561)
Supplement: S3 Table — (XLSX) [file pone.0131561.s007.xlsx]

## Sheet: TaulukkoJuttuun
S3 Table. Scots pine plant biomass in axenic cultivations with or without Piloderma olivaceum and with
organic N (No org. N), with amino acid N (AA) or with protein N (BSA) fertilization. Different letters
indicate statistical difference in ANOVA analysis or non-parametric Kruskal-Wallis test (root biomass).
P-values for shoot, root, total and root/shoot ratio are 0.858, 0.006, 0.584 and 0.005, respectively.
	Shoot g DW		Root g DW		Total g DW		Root/shoot ratio
	average	stdev	average	stdev	average	stdev	average	stdev
Piloderma No org. N	0.23 a	0.15	0.27 b	0.10	0.50 a	0.24	1.33 ab	0.29
No fungi No org. N	0.17 a	0.02	0.30 ab	0.12	0.47 a	0.11	1.76 b	0.77
Piloderma with AA	0.21 a	0.04	0.19 ab	0.05	0.40 a	0.07	0.93 ab	0.30
No fungi with AA	0.24 a	0.05	0.16 a	0.04	0.40 a	0.08	0.69 a	0.08
Piloderma with BSA	0.23 a	0.12	0.34 b	0.15	0.57 a	0.24	1.55 b	0.67
No fungi with BSA	0.24 a	0.13	0.22 ab	0.02	0.46 a	0.12	1.05 ab	0.40
